# Supplementary material for: Downregulation of SLC44A4 in nasopharyngeal carcinoma is associated with malignant progression, B-cell/TLS-related immune features, and sensitivity to DNA-damaging agents
Source: PLoS One. 2026 Jun 26;21(6):e0352812. doi: 10.1371/journal.pone.0352812 (PMC13308781; doi:10.1371/journal.pone.0352812)
Supplement: S1 Table — (XLSX) [file pone.0352812.s001.xlsx]

## Sheet: S1 Table. A
S1 Table. A GSVA scores of NPC patients based on hallmark gene sets.
Biological characteristic	Tag	NPC0001PT00079T00079	NPC0001PT00341T00341	NPC0001PT00071T00071	NPC0001PT00100T00100	NPC0001PT00452T00452	NPC0001PT00012T00012	NPC0001PT00260T00260	NPC0001PT00355T00355	NPC0001PT00236T00236	NPC0001PT00391T00391	NPC0001PT00414T00414	NPC0001PT00263T00263	NPC0001PT00027T00027	NPC0001PT00177T00177	NPC0001PT00044T00044	NPC0001PT00370T00370	NPC0001PT00069T00069	NPC0001PT00421T00421	NPC0001PT00422T00422	NPC0001PT00406T00406	NPC0002PT00037T00037	NPC0001PT00046T00046	NPC0001PT00305T00305	NPC0001PT00014T00014	NPC0001PT00264T00264	NPC0001PT00075T00075	NPC0001PT00450T00450	NPC0001PT00152T00152	NPC0001PT00178T00178	NPC0001PT00445T00445	NPC0001PT00192T00192	NPC0001PT00337T00337	NPC0001PT00070T00070	NPC0001PT00331T00331	NPC0001PT00431T00431	NPC0001PT00048T00048	NPC0001PT00099T00099	NPC0001PT00056T00056	NPC0001PT00336T00336	NPC0001PT00289T00289	NPC0001PT00396T00396	NPC0001PT00065T00065	NPC0001PT00388T00388	NPC0001PT00096T00096	NPC0001PT00349T00349	NPC0001PT00233T00233	NPC0001PT00294T00294	NPC0001PT00001T00001
Evading growth suppression	E2F_TARGETS	0.357976	0.23056	0.130345	0.482397	0.14644	0.604657	0.116357	0.543029	-0.0838611	0.530703	-0.643424	-0.356558	0.617363	0.569328	-0.219195	0.156498	0.407054	-0.35584	0.561611	-0.339794	0.543046	0.354174	0.405237	0.590641	-0.0881023	0.60839	0.469463	0.342852	-0.432198	0.584579	0.17012	0.149009	-0.185335	-0.0582092	-0.695887	0.53253	-0.616742	-0.0396749	0.135388	-0.0255109	-0.0286193	-0.512239	-0.0777554	-0.200398	0.461785	-0.411959	0.200009	-0.649318
Evading growth suppression	G2M_CHECKPOINT	0.186411	0.265403	0.0894756	0.409066	0.193688	0.529747	0.103811	0.520181	-0.037942	0.499376	-0.505358	-0.418365	0.523004	0.534147	-0.275	0.160791	0.33381	-0.308021	0.452801	-0.437244	0.569713	0.254401	0.356897	0.512384	-0.178977	0.456873	0.45945	0.207169	-0.342391	0.496705	0.232654	0.150796	-0.111203	0.0567157	-0.618123	0.375148	-0.519171	-0.0479361	0.024244	0.0217406	-0.254979	-0.478458	-0.234915	-0.027593	0.46501	-0.379335	0.0923151	-0.595784
Evading growth suppression	MTORC1_SIGNALING	0.195013	0.0161055	-0.299959	0.237059	-0.293857	0.292228	-0.305652	0.187401	-0.229021	0.0915284	-0.20275	-0.327412	0.28157	0.412919	-0.198253	-0.163658	0.0985876	-0.00401721	0.364104	0.00721587	0.270237	0.382652	0.364298	0.219636	-0.223574	0.175243	0.275812	0.367924	0.0653474	0.360147	0.367345	-0.0424146	-0.336999	0.172515	-0.27696	0.383358	-0.19679	-0.0601054	0.0413032	-0.140212	-0.14549	0.0365592	-0.0863322	0.0649229	0.308741	-0.369224	-0.218391	-0.143059
Evading growth suppression	MITOTIC_SPINDLE	-0.0726166	0.380709	-0.0209757	0.11117	0.259912	0.254851	0.24212	0.34402	0.0188692	0.229953	0.0502792	-0.363957	0.175424	0.243398	-0.180029	0.268615	0.202292	-0.176086	0.0285313	-0.334364	0.406495	0.0654191	0.0922831	0.211713	-0.351392	0.295359	0.189484	-0.323688	-0.119255	0.270391	0.0184924	0.160674	0.0417893	-0.0319296	-0.224842	0.0552321	-0.189568	0.0723255	-0.240642	-0.0278356	-0.286627	-0.215032	-0.234709	0.0786254	0.278736	-0.145975	-0.10951	-0.290078
Evading growth suppression	PI3K_AKT_MTOR_SIGNALING	0.203097	0.189147	-0.287258	0.174434	-0.235141	0.117439	-0.372915	0.317793	-0.0770098	0.00710104	-0.13984	-0.254432	0.124739	0.213173	-0.329327	-0.031766	-0.126117	-0.0228245	0.102355	-0.0368125	0.0425787	-0.0104294	0.209518	-0.0586025	-0.25335	-0.134919	-0.0837422	0.069965	0.169752	0.0703809	0.286464	-0.038239	-0.348866	0.0553045	-0.0427743	-0.0827744	0.117955	-0.215092	-0.282711	-0.149645	-0.291337	0.139966	0.0283904	0.184461	0.31111	0.114013	0.0522436	-0.0518088
Evading growth suppression	P53_PATHWAY	-0.0122966	0.220545	-0.258579	0.0359766	-0.193896	0.203826	-0.276326	0.32562	-0.155065	-0.114106	0.247652	-0.118157	-0.178633	-0.00825532	-0.191943	0.0506532	-0.0503309	-0.0333385	0.00554339	0.239492	-0.205653	0.241336	0.0215772	-0.0461243	-0.284822	-0.0181839	-0.186315	0.0412599	0.120197	0.0993786	0.0802092	-0.0801716	-0.0520694	0.00769498	0.05519	0.104317	0.429291	-0.136058	-0.0375784	-0.27621	-0.156253	0.0526312	0.122739	0.125165	0.0327362	0.132484	0.0831808	0.279631
Deregulating cellular energetics	OXIDATIVE_PHOSPHORYLATION	0.233896	0.0276969	-0.157618	0.150844	-0.463544	0.220566	-0.504004	0.0515934	-0.290819	0.46343	-0.516468	-0.177011	0.534567	-0.0187355	-0.261666	-0.408355	-0.00513446	-0.26182	0.358756	0.425899	0.058829	0.125142	0.351229	0.305665	-0.0299504	0.0277566	0.138345	0.552406	0.166335	8.93472e-05	0.287651	0.302581	-0.204263	-0.00483021	-0.469176	0.399755	-0.457752	-0.310258	-0.349185	-0.235514	0.126492	0.0335134	0.357408	0.362705	0.0170505	0.193628	0.138562	-0.0152009
Deregulating cellular energetics	GLYCOLYSIS	0.329038	0.161633	-0.0778062	0.227509	0.109598	0.0693157	-0.0900355	0.0991045	-0.134404	-0.0409302	0.144507	-0.317805	0.202501	0.168612	0.0713206	7.77487e-05	0.0962929	0.137285	0.211842	0.12074	0.278945	0.326071	0.0995206	0.0647209	-0.162892	0.0739127	0.0668583	0.111195	0.202616	0.362608	0.0471739	0.0100297	-0.0194719	-0.0414932	-0.173097	0.258793	-0.131385	0.134537	-0.203092	-0.152147	0.0734861	-0.0778854	0.00199487	0.00360617	0.120159	-0.270441	-0.178631	-0.0398654
Deregulating cellular energetics	ADIPOGENESIS	0.117151	0.117045	-0.270172	-0.061263	-0.192572	0.101099	-0.349967	0.144459	-0.232376	0.142925	-0.0813165	-0.277235	0.25755	-0.012775	-0.1184	-0.266606	-0.163636	-0.0993646	0.188112	0.0948863	0.0222467	0.228682	0.252559	0.0214594	-0.232173	0.00249693	0.345729	0.201135	0.101248	0.0891353	0.260017	0.0283091	-0.220801	0.00974516	-0.0614438	0.190176	-0.195917	-0.181906	-0.16214	-0.0135914	-0.0666851	0.174923	0.0859679	0.133822	0.108824	-0.0356628	-0.111591	0.0951898
Deregulating cellular energetics	CHOLESTEROL_HOMEOSTASIS	-0.130597	-0.0636631	-0.221571	-0.163251	0.0703348	0.197191	-0.349097	0.0616227	-0.252727	-0.295139	0.440746	-0.384238	-0.101557	0.276982	0.229519	-0.229568	0.104264	0.16749	0.0514218	0.139643	0.0801459	0.434294	-0.0079297	0.112315	-0.39224	-0.0750658	0.0260532	0.26692	0.312541	0.445654	0.0826637	-0.288432	-0.21133	-0.115569	-0.153131	0.244961	-0.0631734	0.332815	0.0376734	0.163748	-0.0521024	0.297592	0.0251766	0.228605	0.136331	-0.394101	-0.297673	-0.0968363
Deregulating cellular energetics	HYPOXIA	0.159984	0.12765	-0.17856	-0.0197263	0.189675	-0.0603187	-0.0213927	0.212834	-0.153639	-0.219308	0.446831	-0.288665	-0.21148	-0.00260709	-0.0729466	0.254018	0.191365	0.20239	-0.0217958	0.0700817	0.0134293	0.381802	-0.00923107	0.124312	-0.200899	-0.171892	-0.153719	-0.215053	0.203339	0.175614	0.140135	-0.109166	-0.171512	-0.146297	0.285604	0.153309	0.273047	0.266706	-0.112701	-0.10949	0.147659	0.246067	-0.135623	0.18299	-0.155584	-0.131326	-0.239491	0.0568355
Deregulating cellular energetics	REACTIVE_OXYGEN_SPECIES_PATHWAY	0.161929	0.133353	-0.147882	-0.000897172	-0.351449	0.0714694	-0.494737	0.0507275	-0.183679	0.0250493	-0.207958	-0.454351	0.437639	0.00457082	0.030684	-0.213928	0.0454381	-0.143556	0.172398	0.423259	-0.0633655	0.264578	0.14074	-0.206232	-0.115965	-0.289939	-0.0554795	0.350371	0.320611	0.214778	0.257535	0.0436814	-0.274623	-0.0746488	-0.0747891	0.145425	0.0468241	-0.416587	-0.282863	-0.10323	0.0710442	0.414987	0.274206	0.30863	-0.0419659	0.160044	0.128515	-0.0252869
Deregulating cellular energetics	FATTY_ACID_METABOLISM	-0.0364023	0.188625	-0.367113	0.0502595	-0.272966	0.00234767	-0.431777	0.07422	-0.271083	0.217687	-0.123242	-0.212691	0.0779914	-0.0789357	-0.210507	-0.256766	-0.063649	-0.0725715	0.164372	0.132849	0.0314274	0.1872	0.194971	-0.0396457	-0.257443	-0.150374	0.319787	0.246382	0.221162	0.0473722	0.163753	-0.0373181	-0.0915164	-0.170471	-0.112793	0.00401506	-0.307474	-0.110715	-0.202925	-0.128807	0.0367227	0.164275	0.183037	0.154933	-0.0438711	-0.00498397	0.102252	0.0331263
Deregulating cellular energetics	PEROXISOME	0.0334041	-0.0528279	-0.242952	0.0162634	-0.181646	-0.0654629	-0.360039	-0.117696	-0.258961	0.0507583	-0.201143	-0.3203	0.0516307	-0.107622	-0.238757	-0.366383	-0.108192	-0.0175946	0.062456	0.0130719	0.0239471	0.117851	-0.013847	-0.0743297	-0.17852	-0.16609	0.0881707	0.18321	0.185274	0.0181191	0.184217	0.0686367	-0.200799	0.0920032	-0.156336	0.0921325	-0.30464	-0.162854	-0.139223	-0.0873561	0.0147861	0.238741	-0.0166583	-0.0664919	0.0580566	-0.158192	0.0583866	0.0508031
Genome instability & mutation	DNA_REPAIR	0.291586	0.00332012	0.000501734	0.318006	-0.111123	0.436665	-0.120623	0.144882	-0.258109	0.155191	-0.449185	-0.101916	0.42266	0.322895	-0.0327893	-0.195527	-0.0575095	-0.0563627	0.364316	0.118125	-0.0929011	0.131147	0.0176352	0.251075	-0.0611448	0.260816	0.0889842	0.355184	-0.0822293	0.302679	0.00105711	0.0818306	-0.0683537	-0.11077	-0.493839	0.363991	-0.382999	0.0321595	0.128839	-0.235848	0.0696345	-0.316271	0.276217	0.0686464	0.105006	-0.200219	0.0954275	-0.10651
Genome instability & mutation	UV_RESPONSE_UP	0.0547956	0.00954878	-0.0209889	0.169533	-0.0786856	0.0578038	-0.2266	0.082928	0.0404725	-0.0151638	0.091978	-0.420802	0.162049	0.221836	-0.118107	-0.0750335	-0.125247	0.12266	0.168272	-0.0398613	-0.115184	0.341905	0.108608	0.157596	-0.261767	0.0345122	0.126422	0.243114	0.134217	0.180718	0.181676	-0.0818779	-0.163286	-0.160712	0.0207841	0.103611	0.12267	-0.0183718	0.0038969	0.0838214	-0.074554	0.223243	0.191318	0.238174	0.019211	-0.00436131	-0.124054	0.0398562
Genome instability & mutation	UV_RESPONSE_DN	-0.0292996	0.162525	-0.188649	-0.210621	0.251714	-0.308414	0.0625586	-0.00762919	-0.137568	-0.3204	0.443545	-0.311432	-0.169218	0.000501758	-0.0918023	0.160201	-0.183265	0.287656	-0.280246	-0.252747	0.20009	0.156101	0.261709	0.103637	-0.378058	0.0126161	0.111616	-0.207973	0.0795189	0.100378	-0.0334741	-0.0738015	0.0199397	-0.136591	0.375453	-0.0820544	0.166574	0.0222257	-0.0355383	0.0447168	-0.160261	0.217954	-0.305864	0.180088	0.0294873	-0.14727	-0.156149	0.0242491
Resisting cell death	UNFOLDED_PROTEIN_RESPONSE	0.314212	-0.163558	-0.0518315	0.257664	-0.145754	0.244112	-0.199837	-0.0637692	-0.1747	-0.115669	-0.206443	-0.415738	0.207085	0.420064	-0.0523077	-0.101808	0.0229195	0.141495	0.35319	0.083065	0.272848	0.158374	0.402522	0.181125	-0.080713	0.261209	0.227649	0.386964	0.127897	0.211084	0.495622	0.0265941	-0.284384	0.26773	-0.383866	0.234105	-0.101187	-0.0286522	0.189518	0.0494531	-0.0593633	-0.0651898	-0.021409	0.0115129	0.280469	-0.387506	-0.333162	-0.05086
Resisting cell death	APOPTOSIS	-0.0576431	0.141511	-0.293551	-0.154141	-0.227745	-0.0783002	-0.355517	0.283717	-0.0728605	-0.0733825	0.123019	-0.363153	-0.0416058	-0.0709643	-0.0473183	0.243675	0.0179563	0.163915	-0.144924	0.196189	-0.0741079	0.206511	0.275689	-0.234609	-0.221046	-0.105565	0.108854	0.17819	0.00557529	0.0174118	0.173303	0.0854355	-0.240664	-0.0562829	0.259325	-0.0710226	0.308828	-0.24107	0.0670549	0.0948073	-0.205614	0.243729	0.121756	0.238476	-0.0481344	0.251033	0.101068	0.187395
Tumor-promoting inflammation	NOTCH_SIGNALING	0.150569	0.216479	0.111257	-0.0384859	0.368332	0.0158977	0.165526	0.21407	-0.170964	-0.0478446	0.480251	-0.344034	-0.252346	0.04681	0.317873	0.00806492	0.030936	0.304098	-0.150173	-0.397355	0.0373136	0.338731	0.424026	0.0917384	-0.394505	0.0268312	-0.171753	-0.24636	0.272804	0.19301	-0.268533	0.0905945	0.340913	-0.288243	0.171396	-0.0121857	0.0998723	0.360076	-0.307439	-0.160852	-0.114012	0.210044	-0.241519	0.271351	0.118564	-0.31733	-0.117745	-0.140185
Tumor-promoting inflammation	TNFA_SIGNALING_VIA_NFKB	0.0289066	-0.0179123	-0.228264	-0.282164	-0.196608	-0.0856492	-0.301961	0.33169	0.301595	-0.104041	0.423672	-0.22232	-0.337918	0.130596	-0.302534	0.437353	0.294161	-0.146882	-0.195767	0.282926	-0.359879	0.287854	0.236531	-0.249111	-0.326985	-0.311668	0.0323417	0.101244	0.189353	-0.0466929	0.292375	0.0834517	-0.362277	-0.0891064	0.426011	-0.0632062	0.508462	-0.137305	0.265046	-0.16297	-0.309923	0.40066	0.0567846	0.505421	-0.38248	0.13045	0.234534	0.0728728
Tumor-promoting inflammation	INFLAMMATORY_RESPONSE	-0.0612574	-0.0469578	-0.375944	-0.465452	-0.40483	-0.199079	-0.451744	0.289955	0.325035	-0.355209	0.0265706	-0.273285	-0.321108	0.155224	-0.228729	0.431997	0.170568	0.109289	-0.210486	0.248184	-0.148037	0.343008	0.384587	-0.377635	-0.208892	-0.283835	0.137793	0.166338	0.309432	-0.165365	0.361777	-0.128882	-0.377286	0.0451802	0.529201	-0.342168	0.50803	-0.349642	0.314994	0.25685	-0.392315	0.474705	0.142255	0.342751	-0.262849	0.309893	0.260722	0.15266
Activating invasion & metastasis	WNT_BETA_CATENIN_SIGNALING	0.0738211	0.477383	0.214104	-0.0172956	0.488612	0.03536	0.235761	-0.148419	-0.0818984	-0.341414	0.370732	-0.354921	-0.0324797	0.0189923	0.412085	0.28393	-0.121157	0.391625	-0.0977497	-0.311233	0.357264	0.243712	0.0236337	0.466848	-0.235224	0.084193	-0.354081	-0.198676	0.0945142	0.222867	0.08322	-0.020567	0.171096	-0.142009	0.044711	0.0401568	0.241098	0.337448	-0.247599	-0.0303403	0.0475651	0.180106	-0.0936102	0.271124	0.209724	-0.0783349	0.346827	0.211456
Activating invasion & metastasis	EPITHELIAL_MESENCHYMAL_TRANSITION	-0.0411927	0.218316	0.0316656	-0.278398	0.499001	-0.370727	0.259869	0.268399	-0.157041	-0.448686	0.67647	-0.528964	-0.308366	-0.262402	0.436022	0.572154	-0.23591	0.642842	0.05221	-0.124563	0.346686	0.625174	0.42946	0.326591	-0.498213	0.207858	-0.00744876	-0.202314	0.355215	0.339931	-0.326545	0.228229	0.304479	-0.367907	0.526939	-0.056687	0.424097	0.262379	0.333805	0.519793	-0.0693158	0.473375	0.257396	0.381852	-0.337111	-0.0288469	-0.383466	0.507601
Activating invasion & metastasis	APICAL_JUNCTION	0.0996082	0.110314	-0.192317	-0.141291	0.166636	-0.0950766	-0.00519624	0.192168	-0.0769767	-0.205126	0.443547	-0.392439	-0.021164	-0.0732224	0.0990207	0.214198	0.0411404	0.255126	-0.194743	-0.105081	0.0761077	0.420525	0.0690696	0.0847029	-0.362871	0.0191645	0.0638612	-0.17125	0.362437	0.185038	0.081858	-0.046447	0.0300556	-0.252161	0.343202	-0.0909064	0.317056	-0.0327469	-0.0568866	0.0688666	-0.180515	0.13899	0.0186706	0.358168	-0.0461736	0.0539878	-0.0558782	0.267723
Activating invasion & metastasis	COAGULATION	-0.122604	0.0483948	-0.101913	-0.300196	-0.0148026	-0.381001	-0.317815	0.161918	-0.146544	-0.372541	0.409273	-0.435262	-0.21921	-0.278429	0.208873	0.237184	-0.269223	0.36974	-0.207495	-0.00252288	0.0462696	0.452635	0.267597	-0.224157	-0.412108	-0.302597	0.100894	-0.139304	0.220533	0.00563448	0.0336096	-0.0187582	-0.204417	-0.175407	0.442503	-0.335614	0.444344	-0.170392	0.140942	0.40475	-0.147259	0.466194	0.314766	0.161002	-0.069995	0.279912	-0.161001	0.353145
Sustaining proliferation	KRAS_SIGNALING_DN	-0.0996354	0.128287	0.0259436	-0.0825851	0.0041323	-0.0519883	-0.00947674	-0.130165	-0.00883749	0.0654364	0.195281	-0.179829	-0.177826	-0.180284	0.0552232	-0.0184824	0.0810305	0.0625404	-0.089549	-0.0544426	0.111838	0.197581	-0.195125	0.0415087	-0.0308197	-0.0671122	-0.163882	-0.138158	0.0169378	-0.0839336	0.00134357	0.112653	0.0192979	0.108528	0.259788	-0.134205	0.285866	0.0571863	0.00862913	-0.085389	0.157577	0.0237841	-0.0566394	-0.0367179	-0.00721867	-0.00177982	0.0463017	0.170454
Sustaining proliferation	KRAS_SIGNALING_UP	-0.0319868	-0.0408657	-0.157043	-0.272542	-0.199941	-0.26335	-0.124306	0.223356	0.107151	-0.279344	0.110623	-0.277599	-0.325456	-0.0634005	0.00713418	0.206729	-0.0797042	0.0126932	-0.182711	-0.0459908	-0.116178	0.219591	0.319277	-0.178713	-0.247026	-0.205969	0.0909244	0.0367325	0.16739	-0.00978932	0.0914571	-0.100469	-0.137784	-0.0971665	0.367934	-0.238877	0.26826	-0.12587	0.0843365	0.137784	-0.184458	0.316312	0.0255218	0.170938	-0.169497	0.280575	0.106082	0.197094
Sustaining proliferation	HEDGEHOG_SIGNALING	0.0911562	0.505906	0.204741	0.0699268	0.444311	-0.0567755	0.375058	-0.0382211	-0.10996	-0.30138	0.585291	-0.218301	-0.225462	0.213571	0.193472	0.251108	0.141257	0.00109892	-0.216894	-0.368163	0.31821	0.329946	-0.0162182	0.106846	-0.362593	-0.0558009	-0.0964322	-0.312584	0.315407	0.288097	-0.198353	0.129566	0.416919	-0.300519	0.196086	-0.0206961	0.418761	0.349169	0.143318	-0.149704	0.0924883	-0.0124694	-0.245061	0.187761	0.0100421	-0.308608	-0.160695	-0.19473
Sustaining proliferation	TGF_BETA_SIGNALING	0.0140292	0.293321	-0.0856562	-0.237513	0.340279	-0.113877	-0.0358896	0.246449	-0.17947	-0.172709	0.580085	-0.442972	-0.0641425	0.0898146	-0.171735	0.196132	-0.126251	0.371463	-0.0560348	-0.288621	0.143749	0.191399	0.275553	0.129769	-0.250883	0.242339	-0.116979	-0.262267	0.0261198	0.338658	-0.02142	0.00945827	-0.0990246	-0.00504377	0.207527	0.0609099	0.351515	-0.0625853	0.045992	-0.122093	-0.199959	0.162183	-0.366683	0.113206	-0.0257966	-0.205673	-0.0569995	0.158595
Inducing angiogenesis	HEME_METABOLISM	-0.155709	0.17612	-0.226232	-0.0972794	-0.135726	-0.080627	-0.27472	0.153456	-0.088385	-0.188761	0.0941614	-0.199256	-0.056462	-0.000754494	-0.184974	-0.0853135	-0.153067	0.0120477	-0.148779	-0.0398525	-0.0660802	0.0247995	0.0705605	-0.156186	-0.115816	-0.100712	-0.0313077	-0.092905	0.15217	-0.033432	0.278565	-0.0973157	-0.142115	-0.0932495	0.1175	-0.199371	-0.0541683	-0.0227334	-0.137607	-0.123603	-0.11229	0.241823	-0.115506	-0.0345161	0.00962609	-0.015628	-0.00969837	0.163946
Inducing angiogenesis	ANGIOGENESIS	-0.180262	0.0982303	0.126301	-0.264017	0.351626	-0.0735623	0.0111267	0.312261	-0.168625	-0.3752	0.500979	-0.374859	-0.341927	-0.114485	0.390439	0.546652	-0.040505	0.468802	0.222507	0.0774823	0.214111	0.52682	0.375754	0.169897	-0.394671	0.25885	0.00423937	-0.206854	0.129538	0.279431	-0.28298	0.238024	0.313906	-0.362882	0.489066	-0.25098	0.19421	0.223171	0.207442	0.517251	-0.0340273	0.341443	0.239114	0.185158	-0.226214	0.0128332	-0.240473	0.418176
Inducing angiogenesis	MYOGENESIS	-0.107343	0.177424	-0.0881525	-0.159538	0.161438	-0.170257	-0.0523227	-0.0665265	-0.248415	-0.292513	0.440015	-0.389757	-0.0239629	-0.0969551	0.274923	0.25299	-0.07904	0.396182	-0.0850911	-0.00459661	0.0268303	0.392763	0.111796	0.0260406	-0.318691	-0.0767406	0.014748	-0.0779898	0.150262	0.138067	-0.0786343	0.0501605	0.125312	-0.255744	0.600001	-0.142196	0.335883	0.090913	-0.056351	0.287065	0.033546	0.248095	0.223702	0.236728	-0.131289	-0.0437449	-0.305054	0.27752
Avoiding immune destruction	COMPLEMENT	-0.0901895	-0.1145	-0.326725	-0.314185	-0.427574	-0.342886	-0.428504	0.212054	0.102954	-0.294061	0.0237156	-0.33547	-0.206574	-0.204082	-0.172511	0.0374594	0.023589	0.10007	-0.247598	0.0807871	-0.155202	0.275205	0.371313	-0.355241	-0.150515	-0.312971	0.277874	0.202653	0.197078	-0.207648	0.325624	-0.129342	-0.408038	-0.188767	0.448695	-0.370944	0.356924	-0.380511	0.145681	0.331596	-0.262091	0.513316	0.233611	0.2406	-0.162204	0.397293	0.260241	0.111704
Avoiding immune destruction	IL2_STAT5_SIGNALING	-0.219759	4.38925e-05	-0.331006	-0.28701	-0.310265	-0.122471	-0.288931	0.212191	0.161232	-0.282962	-0.0125465	-0.288645	-0.299828	-0.0371403	0.186227	0.285391	0.00242316	0.0983527	-0.0893689	0.141422	-0.149759	0.202518	0.352007	-0.233644	-0.249816	-0.145122	0.0320276	0.130853	0.256313	-0.00286692	0.212964	-0.130225	-0.311147	-0.084389	0.371676	-0.268214	0.376814	-0.253598	0.0992183	0.1119	-0.219159	0.419482	0.194376	0.156116	-0.17585	0.17847	0.072722	0.0974909
Avoiding immune destruction	INTERFERON_ALPHA_RESPONSE	-0.0755359	-0.292732	-0.685857	-0.486685	-0.660808	-0.195963	-0.717718	-0.396196	0.374081	-0.0522429	-0.364706	-0.267795	0.289292	0.46957	-0.251821	0.533044	0.437977	0.511796	-0.0504918	0.317266	-0.121583	0.611627	-0.282235	-0.54282	-0.0200649	-0.446873	0.349887	0.617778	0.445554	-0.59065	0.350869	0.409165	-0.120717	0.510849	0.603472	-0.29829	0.691022	-0.70029	0.504265	0.580196	-0.4314	0.171092	-0.139612	0.475527	-0.136947	0.326404	0.728297	0.163441
Avoiding immune destruction	INTERFERON_GAMMA_RESPONSE	-0.128681	-0.288054	-0.601276	-0.522958	-0.616274	-0.300774	-0.644773	-0.257628	0.279412	-0.229002	-0.379263	-0.22759	0.127086	0.10269	-0.237511	0.409723	0.327907	0.234373	-0.244476	0.355066	-0.209636	0.419602	0.220486	-0.466394	-0.0263934	-0.469777	0.366058	0.525027	0.310764	-0.530903	0.442262	0.32565	-0.400909	0.317057	0.572166	-0.291264	0.568715	-0.632963	0.398174	0.500951	-0.418234	0.373503	0.0374747	0.397136	-0.316947	0.389656	0.56878	0.196545
Avoiding immune destruction	IL6_JAK_STAT3_SIGNALING	-0.00455019	-0.00709218	-0.438599	-0.408542	-0.433429	-0.272155	-0.424778	0.246346	0.36358	-0.304909	-0.0354337	-0.270757	-0.308459	-0.0234599	-0.0469415	0.320399	0.329191	-0.0265279	-0.232943	0.330089	-0.363772	0.323267	0.425093	-0.508919	-0.0406276	-0.356801	0.0967314	0.233736	0.371709	-0.281818	0.369456	-0.0907274	-0.363038	-0.131922	0.575067	-0.419009	0.443927	-0.411578	0.215079	0.287789	-0.210329	0.567899	0.230386	0.399095	-0.382776	0.47546	0.355773	0.00750696
[truncated: 65 more columns]

## Sheet: S1 Table. B
S1 Table. B GSVA scores of NPC patients based on KEGG Legacy database.
Biological characteristic	Tag	NPC0001PT00079T00079	NPC0001PT00341T00341	NPC0001PT00071T00071	NPC0001PT00100T00100	NPC0001PT00452T00452	NPC0001PT00012T00012	NPC0001PT00260T00260	NPC0001PT00355T00355	NPC0001PT00236T00236	NPC0001PT00391T00391	NPC0001PT00414T00414	NPC0001PT00263T00263	NPC0001PT00027T00027	NPC0001PT00177T00177	NPC0001PT00044T00044	NPC0001PT00370T00370	NPC0001PT00069T00069	NPC0001PT00421T00421	NPC0001PT00422T00422	NPC0001PT00406T00406	NPC0002PT00037T00037	NPC0001PT00046T00046	NPC0001PT00305T00305	NPC0001PT00014T00014	NPC0001PT00264T00264	NPC0001PT00075T00075	NPC0001PT00450T00450	NPC0001PT00152T00152	NPC0001PT00178T00178	NPC0001PT00445T00445	NPC0001PT00192T00192	NPC0001PT00337T00337	NPC0001PT00070T00070	NPC0001PT00331T00331	NPC0001PT00431T00431	NPC0001PT00048T00048	NPC0001PT00099T00099	NPC0001PT00056T00056	NPC0001PT00336T00336	NPC0001PT00289T00289	NPC0001PT00396T00396	NPC0001PT00065T00065	NPC0001PT00388T00388	NPC0001PT00096T00096	NPC0001PT00349T00349	NPC0001PT00233T00233	NPC0001PT00294T00294	NPC0001PT00001T00001
Genetic information processing & cell fate	BASAL_TRANSCRIPTION_FACTORS	0.0684784	-0.0474795	0.106747	0.519931	0.23463	0.410663	0.0171425	0.0324206	-0.0766895	0.27708	-0.376866	-0.193596	-0.0190007	0.531673	-0.390325	-0.238662	0.19699	-0.080094	0.463331	-0.259209	0.24001	-0.181089	0.198778	0.269525	-0.214329	0.165445	-0.056966	0.04444	0.111405	0.462198	-0.0788463	0.0878276	0.250561	0.0393765	-0.477822	0.261618	-0.257392	0.193776	0.265833	-0.343085	0.141883	-0.349937	-0.0964634	0.143142	0.350938	-0.135987	0.130002	-0.366093
Genetic information processing & cell fate	RNA_POLYMERASE	0.263248	-0.363643	0.243643	0.32416	-0.0165235	0.562919	0.273156	0.206848	-0.328798	-0.0935241	-0.449111	-0.083519	0.591478	0.307965	0.235767	-0.216615	-0.407187	-0.298606	0.260269	-0.00331474	0.20634	0.255734	0.144325	0.536543	0.210172	0.443911	0.0397226	0.572682	-0.234736	0.283438	-0.132791	0.0564152	-0.299351	0.278981	-0.558698	0.470528	-0.108322	-0.134347	0.367019	-0.253227	0.124901	-0.48265	0.0173305	0.0177771	0.472593	-0.460698	-0.218825	-0.172966
Genetic information processing & cell fate	UBIQUITIN_MEDIATED_PROTEOLYSIS	0.133439	0.102589	-0.170401	0.122758	0.105346	0.192964	-0.188202	0.23194	-0.111629	0.212793	-0.285513	0.0426382	0.215965	0.130898	-0.223906	-0.168274	0.189199	-0.139769	0.104334	0.0527976	0.102395	-0.280576	0.267296	0.175348	0.0314804	0.0702259	0.00403442	0.152753	0.00690705	0.0954943	0.244314	0.015561	-0.155808	0.111971	-0.307479	0.147384	-0.0049233	-0.0253989	-0.120757	-0.411018	-0.254008	-0.241795	-0.142975	0.0887351	0.179943	-0.161228	0.0723954	-0.1082
Genetic information processing & cell fate	AMINOACYL_TRNA_BIOSYNTHESIS	-0.116087	-0.182825	0.292816	0.31687	0.0327422	0.449251	0.285875	-0.150684	0.106385	0.0680343	-0.509487	-0.295726	0.403817	0.376042	0.174139	-0.367124	-0.0622995	-0.338794	0.489737	0.0778422	0.457178	-0.0902299	0.153482	0.409902	0.396905	0.275443	0.543023	0.675132	-0.271505	-0.0632672	0.100222	0.249964	0.0287023	0.213746	-0.629069	0.603594	-0.102277	0.0696195	0.27641	0.143519	0.194002	-0.487236	-0.193991	0.0637209	0.302943	-0.442454	-0.170609	-0.460912
Genetic information processing & cell fate	CELL_CYCLE	0.0945803	0.187943	0.00362854	0.380335	0.110973	0.427497	-0.112913	0.398763	-0.014463	0.458164	-0.374851	-0.267688	0.415687	0.382193	-0.209807	0.0666686	0.241833	-0.142359	0.347867	-0.247144	0.374013	0.136068	0.288693	0.421806	0.0184006	0.382355	0.288782	0.170425	-0.230036	0.346745	0.206304	-0.0374064	-0.0734617	-0.0167964	-0.548714	0.316882	-0.389562	-0.106618	-0.224251	-0.232782	-0.180781	-0.3705	-0.10619	0.0854551	0.310606	-0.188072	0.18838	-0.445558
Genetic information processing & cell fate	PROTEASOME	0.467824	0.300988	-0.155466	0.448065	-0.453036	-0.0369202	-0.649949	0.426316	-0.0846319	0.593186	-0.586799	-0.442605	0.628193	0.468481	-0.323991	-0.277237	-0.00261876	0.0967461	0.636636	0.507197	-0.320241	0.515348	0.091852	0.253708	-0.358133	0.278852	0.241578	0.682592	-0.13727	0.361344	0.300767	0.274131	-0.250862	0.0629728	-0.343189	0.391801	-0.35363	-0.555183	0.0806713	-0.193385	0.0970802	-0.164406	0.600357	0.490068	0.167939	-0.0221293	0.336832	0.468657
Genetic information processing & cell fate	SPLICEOSOME	0.23754	-0.199472	0.25972	0.353092	0.136417	0.521216	-0.021039	0.173577	-0.0610122	0.494311	-0.562876	-0.270424	0.460339	0.438963	-0.212065	-0.274383	0.115005	-0.321558	0.527042	-0.18693	0.368231	-0.0138317	-0.223751	0.501767	-0.143934	0.307524	0.417667	0.531432	-0.227199	0.459353	-0.0804148	0.137549	-0.0535307	0.0768949	-0.578418	0.45529	-0.349416	-0.20165	0.227895	-0.297221	0.15374	-0.421618	0.226189	0.263329	0.42005	-0.312701	0.216518	-0.382311
Genetic information processing & cell fate	RNA_DEGRADATION	0.0966664	-0.217618	0.193899	0.0710911	-0.147047	0.250747	-0.22667	0.0869884	-0.192029	0.136885	-0.565034	-0.0788321	0.476698	0.365608	-0.244768	-0.200939	0.0131147	-0.228907	0.26733	0.026136	0.175127	-0.148988	0.264677	0.394697	0.339209	0.171447	0.356459	0.572619	0.0351748	-0.04928	0.343022	-0.0251906	-0.300979	0.0905548	-0.4672	0.109645	-0.24889	-0.201945	0.0735623	-0.26334	0.0927459	-0.219593	-0.137475	0.110877	0.0637547	-0.237224	0.224591	-0.313454
Genetic information processing & cell fate	DNA_REPLICATION	0.365168	0.167767	0.12011	0.537508	-0.0996454	0.634681	0.0616537	0.588029	0.128846	0.536443	-0.674882	-0.437249	0.701666	0.477842	-0.338033	0.154625	0.463787	-0.227685	0.601512	-0.269984	0.288442	0.434426	0.417252	0.69408	-0.202252	0.605812	0.586495	0.338402	-0.300567	0.598304	0.112895	-0.236027	-0.149623	-0.280584	-0.681246	0.588943	-0.705577	0.0601574	0.179555	0.0535551	-0.207375	-0.472588	-0.0297637	-0.166449	0.241326	-0.40379	0.397163	-0.584124
Genetic information processing & cell fate	MISMATCH_REPAIR	0.556557	0.206514	-0.0346307	0.335099	0.0125624	0.442773	0.271883	0.401503	-0.00584958	0.245524	-0.618087	-0.508519	0.703976	0.327039	-0.439228	-0.0663531	0.351583	-0.370468	0.423198	-0.360399	0.318725	0.312995	0.499311	0.549154	0.0807821	0.452735	0.524947	0.43433	0.216978	0.401034	0.212004	0.00187119	-0.0741844	-0.117505	-0.626082	0.529172	-0.677946	-0.00619998	0.0645892	0.102616	0.210624	-0.483062	-0.230827	-0.157662	0.340879	-0.481796	0.443669	-0.541117
Genetic information processing & cell fate	HOMOLOGOUS_RECOMBINATION	0.394874	0.128272	0.0312817	0.421788	0.00720973	0.505844	0.224052	0.293082	-0.0699893	0.304569	-0.589565	-0.181175	0.591735	0.502612	-0.223038	-0.276463	0.350985	-0.328487	0.438349	-0.400959	0.364519	0.411277	0.425976	0.490462	0.0478666	0.459486	0.446078	0.0803569	-0.466318	0.362614	-0.0456168	-0.137977	-0.300496	-0.311357	-0.632923	0.440968	-0.404044	0.308675	-0.0208348	0.320329	-0.0785478	-0.530795	-0.151121	-0.304619	0.332017	-0.377892	0.394744	-0.563604
Genetic information processing & cell fate	NUCLEOTIDE_EXCISION_REPAIR	0.175343	0.28232	-0.00569674	0.317338	0.0560437	0.480495	0.0444871	0.32914	-0.176549	0.345851	-0.499543	-0.0780259	0.382748	0.0152503	-0.404892	-0.209953	0.189659	-0.280506	0.461141	-0.034511	0.100204	-0.0268023	0.139957	0.440768	-0.0758488	0.287033	0.289782	0.292898	0.0218825	0.33272	-0.0323171	-0.229375	0.0687877	-0.210313	-0.546707	0.427114	-0.476931	0.090266	0.0358426	-0.435479	-0.118212	-0.457891	-0.039742	-0.00340199	0.000964186	-0.31806	0.200445	-0.369577
Genetic information processing & cell fate	BASE_EXCISION_REPAIR	0.186939	-0.158522	0.0978943	0.325965	-0.106989	0.455695	-0.286092	0.231079	-0.344365	0.241281	-0.625728	-0.345335	0.633117	0.163939	0.15335	-0.180319	0.142077	-0.164701	0.378754	-0.15019	0.0928024	0.213364	0.204358	0.318692	-0.260677	0.376013	0.298862	0.337158	-0.261842	0.380541	0.194226	-0.203454	-0.249633	-0.217738	-0.578916	0.446682	-0.584721	-0.294742	0.175116	-0.175257	-0.0140843	-0.275692	0.376046	-0.26091	0.181118	-0.32832	0.316826	-0.179804
Glycan & Glycoconjugate biosynthesis	O_GLYCAN_BIOSYNTHESIS	0.0785318	0.312778	-0.175377	-0.0800168	-0.0330146	-0.434873	0.0595743	-0.153922	-0.22799	-0.514864	0.263714	-0.347299	-0.257665	-0.220668	-0.0255383	-0.0678982	-0.38594	0.27616	-0.294198	-0.625273	0.192788	0.309163	-0.10014	-0.019841	-0.362343	-0.105506	-0.0431994	-0.459326	0.346001	0.090278	0.105337	-0.263614	0.0673045	-0.0923419	0.328363	-0.21401	0.181416	0.222307	-0.0590391	-0.0384033	-0.0943444	0.140941	-0.460049	-0.0969147	0.0712503	-0.386188	-0.143558	-0.102601
Glycan & Glycoconjugate biosynthesis	GLYCOSYLPHOSPHATIDYLINOSITOL_GPI_ANCHOR_BIOSYNTHESIS	0.0514701	0.529879	-0.160258	0.504497	0.03706	0.170134	0.137667	-0.186674	-0.114786	-0.303075	-0.226523	0.04722	0.365307	0.141943	0.150862	-0.41475	-0.290126	0.106555	0.319088	0.0427209	-0.250214	0.231459	-0.414876	-0.162889	-0.101646	0.335396	0.0693236	0.114167	0.40245	0.199153	-0.375541	-0.34037	0.311186	0.0455429	-0.147313	0.25096	-0.302583	0.446075	-0.185389	-0.0252821	0.0191015	-0.426009	-0.140031	-0.382129	0.181379	0.0912448	-0.23805	0.157847
Glycan & Glycoconjugate biosynthesis	GLYCOSAMINOGLYCAN_BIOSYNTHESIS_HEPARAN_SULFATE	0.491982	0.261909	0.0090635	0.114963	0.386771	-0.0324153	0.27839	0.119165	-0.0627758	-0.462458	0.416996	-0.199599	-0.298818	0.266891	0.156367	-0.0618953	-0.0613541	0.365016	-0.0666916	0.069838	0.00296094	0.373519	-0.0744796	-0.0839422	-0.280561	0.204511	-0.118067	-0.222358	0.49162	0.342176	-0.204545	-0.208405	0.298858	-0.169814	0.325053	0.002905	-0.0864553	0.40098	0.262562	0.0658795	-0.177047	0.354554	0.00586852	-0.0155088	0.17254	0.0325599	-0.250494	0.204207
Glycan & Glycoconjugate biosynthesis	GLYCOSPHINGOLIPID_BIOSYNTHESIS_GANGLIO_SERIES	-0.141451	-0.113777	-0.177777	-0.350409	-0.328864	-0.422092	-0.35141	-0.188386	0.0550127	-0.576038	0.0468789	-0.486539	-0.38457	-0.519153	-0.100542	-0.268836	-0.13412	0.564549	-0.421737	0.265807	-0.368189	0.0653014	0.438163	-0.591175	-0.153759	-0.371265	0.116024	-0.00862049	0.376972	-0.426805	0.569268	-0.381182	-0.247694	-0.451373	0.655545	-0.493905	-0.096409	0.16728	-0.0563304	0.424184	-0.34453	0.656267	0.075248	0.132374	-0.493307	0.484186	-0.0170604	-0.129698
Glycan & Glycoconjugate biosynthesis	GLYCOSAMINOGLYCAN_BIOSYNTHESIS_CHONDROITIN_SULFATE	0.399737	0.275712	0.0174432	-0.0230049	0.254845	0.0750617	0.0258725	-0.199223	0.278849	-0.50887	0.406473	-0.296289	-0.212373	-0.0649711	0.352852	0.258666	-0.200231	0.662021	-0.337123	-0.0402839	-0.206178	0.141581	0.385303	0.109569	-0.210229	0.395458	0.00349687	-0.145015	0.478314	0.190103	0.388699	0.310375	0.198776	-0.39116	0.636576	-0.15939	0.340674	0.289164	0.165204	0.145438	-0.437075	0.463644	-0.0064092	-0.0417587	-0.229433	0.123807	-0.0803909	0.00472813
Glycan & Glycoconjugate biosynthesis	GLYCOSAMINOGLYCAN_BIOSYNTHESIS_KERATAN_SULFATE	0.187195	0.468041	-0.150455	-0.0179316	-0.0570785	-0.166267	-0.462275	-0.181019	-0.0876778	-0.631183	0.374982	-0.470075	-0.242603	0.0256525	-0.116806	-0.276312	-0.437004	0.307182	-0.221827	0.101043	-0.267612	0.321989	0.0632224	-0.651386	-0.27915	-0.118953	0.16092	0.18528	0.633648	-0.026876	0.422762	-0.0948535	0.164817	-0.265175	0.253846	-0.365866	-0.252746	0.491721	-0.231834	-0.0171935	-0.045235	0.366216	-0.0507063	-0.198026	0.204821	0.216633	-0.0812047	-0.20878
Glycan & Glycoconjugate biosynthesis	GLYCOSPHINGOLIPID_BIOSYNTHESIS_LACTO_AND_NEOLACTO_SERIES	0.0634223	0.386466	0.0841146	0.271154	-0.0076847	0.146777	-0.161778	0.0134915	-0.233718	-0.152903	0.389951	-0.365251	0.0294608	0.0026725	0.0305188	-0.116301	-0.103634	0.0378351	0.0546176	-0.0788741	-0.3577	0.344511	-0.207546	-0.363764	-0.397581	0.00696856	-0.00416908	-0.266055	0.306192	0.0255339	-0.00325378	-0.376039	-0.082365	-0.165354	0.116154	-0.180358	0.0239902	0.370105	-0.396071	-0.368292	-0.395853	0.0979624	0.0598068	-0.188194	0.336376	-0.0256905	-0.403448	0.18395
Immune system	COMPLEMENT_AND_COAGULATION_CASCADES	-0.231024	0.0569701	-0.12485	-0.360075	-0.186505	-0.431318	-0.316898	0.00112499	-0.0239495	-0.336928	0.222332	-0.379786	-0.230817	-0.358583	0.232789	0.115801	-0.24885	0.258904	-0.297274	-0.165369	-0.165664	0.344399	0.213568	-0.320408	-0.310592	-0.371791	0.238511	-0.0973533	0.22535	-0.0935841	-0.0143839	0.0641596	-0.251419	-0.145673	0.463722	-0.289616	0.390257	-0.263084	0.120795	0.462017	-0.254063	0.40544	0.248071	0.0403951	-0.283218	0.375634	0.100974	0.180966
Immune system	LEUKOCYTE_TRANSENDOTHELIAL_MIGRATION	-0.0677001	-0.129106	-0.280584	-0.382119	-0.20399	-0.325883	-0.337622	0.191059	-0.0415901	-0.269856	0.117752	-0.381896	-0.0751373	-0.062941	0.0197262	0.174295	-0.083034	-0.00166832	-0.211753	-0.0705167	-0.128542	0.2436	0.212286	-0.258251	-0.215912	-0.281116	0.106035	-0.138653	0.215424	0.0613131	0.31638	-0.0153554	-0.375004	-0.168281	0.433404	-0.383741	0.138696	-0.365882	0.0120367	0.119075	-0.328686	0.442544	0.0854933	0.255078	-0.127962	0.302572	-0.0496672	0.0241559
Immune system	INTESTINAL_IMMUNE_NETWORK_FOR_IGA_PRODUCTION	0.051409	-0.45315	-0.374196	-0.614316	-0.467195	-0.446405	-0.440422	0.12944	0.0767169	-0.366327	-0.542068	0.188702	-0.237012	-0.452251	0.139865	-0.0925874	0.255922	-0.0880044	-0.483416	0.3296	-0.516943	-0.197486	0.517831	-0.40699	0.167738	-0.537523	0.322123	0.40131	-0.179099	-0.299077	0.403108	0.192593	-0.577661	-0.270208	0.53589	-0.0438009	0.257306	-0.594456	0.333249	0.314098	-0.216598	0.514422	0.193839	0.00943832	-0.530905	0.499614	0.360632	0.108008
Immune system	B_CELL_RECEPTOR_SIGNALING_PATHWAY	-0.0535907	-0.266853	-0.397488	-0.380108	-0.475599	-0.0813589	-0.522149	0.335006	-0.0939234	-0.0435418	-0.293457	-0.341293	-0.00148514	-0.0280289	-0.298543	-0.0905013	0.00408227	-0.21185	-0.199916	0.21443	-0.122174	-0.214119	0.241928	-0.395615	-0.115801	-0.248584	0.14684	0.226947	0.0708723	-0.270787	0.505847	-0.143759	-0.470318	-0.0654737	0.282508	-0.372752	0.141027	-0.42334	-0.0212904	-0.248937	-0.371846	0.459568	-0.0757877	0.0753066	0.101352	0.431452	0.307546	-0.142201
Immune system	CHEMOKINE_SIGNALING_PATHWAY	0.00446639	-0.099256	-0.308178	-0.361387	-0.278867	-0.17026	-0.373513	0.195776	0.0438947	-0.197098	-0.144629	-0.360694	-0.116574	0.0180709	-0.167027	0.0633966	0.0528021	-0.146866	-0.314538	0.0926774	-0.0808123	-0.0759905	0.345511	-0.380612	-0.110648	-0.260718	0.175423	0.141744	0.108497	-0.149529	0.364274	-0.0788759	-0.372914	-0.0555453	0.383548	-0.357896	0.2871	-0.212255	0.0595563	0.219815	-0.326863	0.482761	0.0948988	0.100011	-0.112936	0.387755	0.312123	0.0128701
Immune system	NATURAL_KILLER_CELL_MEDIATED_CYTOTOXICITY	-0.140354	-0.174331	-0.366138	-0.453768	-0.466221	-0.249922	-0.471101	0.203148	-0.0957632	-0.104596	-0.288319	-0.225851	-0.187262	-0.109403	0.00738138	-0.0396104	0.207996	-0.0218892	-0.326649	0.322823	-0.295611	-0.0521472	0.397774	-0.382963	0.0680318	-0.311853	0.245305	0.322425	0.00852991	-0.177012	0.447378	-0.0141123	-0.442098	-0.0947536	0.482485	-0.264171	0.273784	-0.34742	0.108961	0.143894	-0.298998	0.552075	0.12237	0.153594	-0.256789	0.459891	0.365379	-0.0487166
Immune system	T_CELL_RECEPTOR_SIGNALING_PATHWAY	0.0266733	-0.203585	-0.340661	-0.460657	-0.411649	-0.0662303	-0.495655	0.196379	-0.146905	-0.0366418	-0.366715	-0.215999	-0.195596	-0.208126	-0.173468	0.00179702	-0.00027538	-0.226704	-0.307829	0.228188	-0.166262	-0.301685	0.21109	-0.249285	0.0705412	-0.302384	0.11738	0.13476	0.191702	-0.0973665	0.413713	0.00609829	-0.466558	-0.0357047	0.381292	-0.381724	0.164574	-0.406758	-0.241127	-0.057519	-0.33409	0.530554	-0.0599292	0.13535	-0.00773522	0.432595	0.357462	-0.125048
Immune system	ALLOGRAFT_REJECTION	0.121305	-0.521334	-0.481205	-0.711978	-0.728744	-0.602738	-0.589131	-0.148864	-0.033739	-0.50024	-0.654945	0.0380544	-0.16806	-0.476051	-0.00580005	0.0208938	0.486325	0.0182808	-0.457121	0.44672	-0.600912	-0.143541	0.54066	-0.468972	0.263478	-0.638588	0.433091	0.578565	-0.125732	-0.0943212	0.331383	0.430858	-0.585182	-0.444724	0.709267	0.287189	0.269572	-0.728434	0.372376	0.434114	-0.123591	0.67028	0.409997	0.312359	-0.631616	0.556794	0.38801	0.189579
Metabolism	HISTIDINE_METABOLISM	-0.301546	-0.27703	-0.158773	-0.125801	-0.342843	0.165687	-0.266957	-0.455977	-0.166594	-0.249483	-0.0332862	0.00899453	-0.100316	-0.317845	-0.152389	-0.291575	-0.348654	-0.366008	-0.014109	-0.153643	-0.213557	-0.0465	-0.237419	-0.25146	0.107092	-0.291912	0.0431628	-0.000952816	0.125607	-0.00202815	-0.200058	-0.224076	-0.208628	-0.290364	0.100011	-0.146517	-0.0865895	-0.0757164	-0.371416	-0.187356	-0.102888	0.121394	0.147234	-0.247761	-0.0742387	0.0796033	0.135832	0.310302
Metabolism	DRUG_METABOLISM_CYTOCHROME_P450	-0.131735	0.0521892	-0.131959	-0.035555	-0.277644	0.0295508	-0.32797	0.0422708	-0.261033	-0.151652	0.118631	0.0446418	-0.216889	-0.309802	-0.0544529	-0.409217	-0.205824	-0.153502	0.205331	-0.338119	-0.405721	-0.0802172	-0.27424	-0.254397	-0.22287	-0.186271	0.0739083	0.113847	-0.00959121	0.120796	-0.180634	-0.231445	0.0155902	0.173448	0.126518	-0.198915	-0.127718	-0.189224	0.0599818	-0.265447	-0.113661	-0.00680472	-0.0558543	-0.373495	0.361406	0.176443	-0.327742	0.282466
Metabolism	METABOLISM_OF_XENOBIOTICS_BY_CYTOCHROME_P450	-0.128513	0.24942	-0.0629242	0.037518	-0.280861	0.144531	-0.351084	-0.0217078	-0.262534	-0.182548	0.065393	0.0378242	-0.221809	-0.25588	-0.101949	-0.4304	-0.20746	-0.0944739	0.262413	-0.303709	-0.425051	0.0746416	-0.37488	-0.25852	-0.199009	-0.078062	0.107112	-0.029255	0.059388	0.113405	-0.191398	-0.262721	0.0463051	0.21411	0.045017	-0.133704	-0.112914	-0.142536	0.0339444	-0.330126	0.0212073	-0.154851	0.0560145	-0.337513	0.38692	0.067131	-0.341086	0.32017
Metabolism	RETINOL_METABOLISM	-0.1942	0.133228	-0.173556	-0.00759512	-0.150164	-0.011473	-0.236387	0.192506	-0.134895	-0.0882756	0.0561611	0.119225	-0.235299	-0.156432	-0.0613783	-0.233805	-0.276646	-0.318358	-0.0269741	-0.255254	-0.281803	0.0351808	-0.338473	-0.199681	-0.246337	-0.0871271	0.0515504	0.12624	-0.215842	-0.123879	-0.144792	-0.0588161	0.124283	0.317652	-0.115944	0.0233575	-0.0212553	0.00429073	0.209727	-0.23024	-0.172557	-0.239055	-0.064852	-0.202093	0.391687	0.00653134	-0.202261	0.159636
Metabolism	TYROSINE_METABOLISM	0.0119251	-0.0802206	-0.350936	0.0463466	-0.199462	0.150374	-0.292093	-0.00725389	-0.369247	0.0541363	-0.00875646	0.0130053	-0.018804	-0.0839747	-0.0697803	-0.313981	-0.206512	-0.301625	0.058875	-0.303468	-0.353884	0.0470934	-0.17275	-0.164076	0.0740048	-0.0801779	0.209269	0.207689	0.0244792	0.0830377	-0.211491	-0.168266	-0.220382	-0.0179208	-0.0513365	0.130009	-0.0107736	-0.0465245	-0.0817734	-0.288627	-0.215203	-0.107273	0.0959482	-0.298833	0.270275	0.034875	-0.13669	0.0921262
Metabolism	PYRIMIDINE_METABOLISM	0.105579	-0.0248403	0.0243852	0.222112	-0.269197	0.424186	-0.149822	0.202992	-0.156065	-0.0383095	-0.327878	-0.179046	0.515482	0.309376	-0.0225396	-0.114797	-0.137746	-0.151223	0.279666	0.0060571	0.214359	0.295634	0.222771	0.289908	0.056548	0.33427	0.245757	0.386227	-0.227163	0.205416	-0.00277982	0.0983842	-0.248061	0.0612569	-0.409811	0.393337	-0.210545	-0.154972	0.118663	0.0203384	-0.0540508	-0.276711	-0.0233166	-0.0853267	0.169862	-0.366501	0.073282	-0.191319
Metabolism	VALINE_LEUCINE_AND_ISOLEUCINE_BIOSYNTHESIS	0.0353034	-0.0473986	-0.297451	-0.0917898	-0.0815108	0.00950591	-0.326613	0.0706309	-0.291879	0.0749931	-0.470255	-0.627313	0.654278	0.0100256	0.104697	-0.345055	-0.262443	0.132883	0.199835	0.199486	0.397779	0.450959	0.141945	0.539974	0.261785	0.0342213	0.477702	0.655572	0.424711	0.218917	0.530316	0.0549151	0.0313089	0.192717	-0.403203	0.422593	-0.119694	-0.49731	-0.264139	0.021385	-0.0603624	-0.0705008	0.123993	0.544589	0.074045	-0.302608	-0.205419	-0.297348
Metabolism	FRUCTOSE_AND_MANNOSE_METABOLISM	0.432461	-0.0857525	-0.282463	0.170582	-0.168462	0.282578	-0.131688	0.20786	-0.0526667	-0.198362	0.124891	-0.306079	-0.0119043	0.109883	-0.0566895	0.175856	0.277826	0.0402419	0.202711	0.331723	0.313341	0.383876	0.10657	0.119304	-0.187395	-0.00165586	-0.125302	0.184998	-0.134434	0.0447199	0.340191	-0.0689409	-0.166619	0.0278749	0.0146039	0.0760085	-0.0941264	0.160859	0.16145	-0.246306	0.169185	0.0160656	-0.0489772	0.00128633	-0.0996258	-0.25638	-0.188632	-0.180304
Metabolism	LYSINE_DEGRADATION	-0.00651969	0.279968	0.0175484	0.0304914	0.1486	0.304395	0.278589	-0.044038	-0.0554811	0.181452	-0.158436	-0.301585	0.406465	0.00883177	-0.274141	-0.0502235	0.0677069	-0.0516741	0.0352579	-0.286256	0.44845	-0.113898	0.244265	0.451478	-0.0740852	0.116632	0.175293	-0.0133574	0.345548	0.0886891	0.165308	0.113136	-0.0060675	-0.119173	-0.226833	0.244659	-0.337694	-0.0270715	-0.152161	-0.10292	-0.0577309	-0.111022	-0.0889985	0.126346	0.0427074	-0.22676	0.256377	-0.0638458
Metabolism	CYSTEINE_AND_METHIONINE_METABOLISM	-0.074625	-0.228069	-0.153998	0.231724	-0.172079	0.343814	-0.091084	-0.000207818	-0.0880336	0.0514993	-0.292467	-0.22301	0.319375	0.414642	-0.204135	-0.0288718	-0.158935	-0.0784848	0.266528	-0.197668	0.408733	0.134027	0.244552	0.401478	-0.0239413	0.477502	0.44085	0.218905	0.231029	0.16909	0.0324311	0.177867	-0.218147	0.353655	-0.513383	0.314969	-0.124914	-0.125493	0.163434	0.132823	0.0108673	-0.418604	-0.228529	0.122802	-0.0323481	-0.453093	-0.0769009	-0.380464
Metabolism	ARACHIDONIC_ACID_METABOLISM	-0.243696	0.054652	-0.180169	0.0488527	-0.221364	0.0778716	-0.307992	0.00418721	-0.200793	0.177836	0.188669	0.098267	-0.103643	-0.404007	-0.0533503	-0.137187	-0.159665	-0.366643	-0.0944268	-0.188367	-0.257508	-0.0139713	-0.258431	-0.171866	-0.26898	-0.131461	0.0421164	-0.0270387	-0.0562965	-0.0225478	-0.229482	-0.233372	-0.169277	0.159128	0.304956	0.0597579	0.0716148	-0.223568	0.0282704	-0.0923669	-0.17767	0.141696	0.316017	0.0273482	0.194178	0.27934	-0.224531	0.369621
Metabolism	OXIDATIVE_PHOSPHORYLATION	0.196536	-0.163374	0.0414206	0.207062	-0.462543	-0.0100736	-0.546766	-0.128189	-0.171171	0.387194	-0.474628	0.0346439	0.578659	-0.0732566	-0.00517669	-0.496385	-0.0473966	-0.0377686	0.268483	0.445688	-0.218307	0.224148	0.256194	0.202469	0.212223	-0.173801	-0.11445	0.644958	0.229984	-0.0644271	0.180517	0.348356	-0.238261	-0.214536	-0.331418	0.365911	-0.447249	-0.293509	-0.348163	0.00655952	0.299096	0.176584	0.486894	0.446685	-0.0359047	0.25499	0.0389985	0.175549
Metabolism	GLYOXYLATE_AND_DICARBOXYLATE_METABOLISM	0.190165	-0.0505141	-0.0654904	0.214526	-0.344216	0.126765	-0.416167	0.0469052	0.00999163	-0.0590065	-0.425045	-0.309839	0.54576	0.362086	-0.289855	0.109227	0.217038	-0.415606	0.347412	0.393039	0.141554	0.111504	0.358216	0.152137	0.0506097	0.154619	0.347269	0.541935	-0.162053	0.344464	0.195941	0.308291	-0.0498364	-0.0436957	-0.311828	0.0959198	-0.585303	0.0127518	-0.0411462	-0.0428987	-0.133267	0.141698	0.195511	-0.0859854	0.2008	-0.1838	0.0184254	-0.30163
Metabolism	PURINE_METABOLISM	-0.00636456	0.0356684	-0.0729466	0.196941	-0.0413328	0.272576	-0.0634623	0.116559	-0.269181	-0.101491	-0.158806	-0.207449	0.316108	0.129441	0.0183416	0.0219914	-0.18288	0.049863	0.107908	0.0298205	0.199311	0.262905	0.112348	0.330626	0.0210972	0.112991	0.311377	0.325248	-0.0619018	0.169135	-0.025217	-0.0113156	-0.0223787	0.0283749	-0.217003	0.345608	-0.219907	-0.123071	0.175334	0.088026	0.00733969	-0.277768	0.00643536	-0.156579	0.0368842	-0.289989	-0.0462627	-0.147774
Metabolism	PHENYLALANINE_METABOLISM	-0.171997	-0.259482	-0.0747055	0.0200784	-0.115794	-0.0275961	-0.428427	-0.154752	-0.229606	0.157669	0.172462	-0.462384	0.282053	0.047375	0.0429058	-0.285978	-0.3322	-0.18823	0.0696864	-0.244492	-0.323108	0.466725	-0.162557	-0.146402	-0.439359	-0.195337	0.316388	0.189986	0.419189	0.127917	-0.253247	-0.0102457	-0.219254	-0.266793	-0.210922	-0.147774	0.286257	-0.205299	-0.155471	-0.0705888	0.147843	-0.132625	0.244361	-0.0783085	0.288992	-0.187454	-0.164933	0.158645
Metabolism	GLYCINE_SERINE_AND_THREONINE_METABOLISM	0.0934593	-0.1759	-0.24417	-0.155254	-0.053962	0.0956527	-0.31738	-0.185904	-0.289582	0.143644	-0.0260819	-0.256088	0.263999	0.0899149	0.136623	0.00128201	0.0103724	-0.253189	0.326764	0.166152	-0.00550557	-0.169438	0.169376	-0.157382	0.144494	0.231745	0.313765	0.30965	-0.0820412	0.146623	0.376744	0.105346	-0.158081	0.25016	-0.0944814	-0.31518	-0.204218	-0.222139	-0.297598	-0.0466961	-0.0963306	0.157139	-0.0621526	0.0569428	-0.0297159	-0.0606105	0.018771	0.305931
Metabolism	PROPANOATE_METABOLISM	-0.366525	-0.0146704	-0.418697	-0.0994882	-0.442033	0.179588	-0.365073	-0.0390039	-0.29742	0.0959761	-0.0615325	0.110452	0.124286	-0.1209	-0.416637	-0.429413	-0.131639	-0.0190276	0.0477563	0.00905997	0.0704014	0.202429	0.0173993	-0.0534609	-0.111263	-0.0746092	0.395381	0.193797	0.322099	0.0726692	0.158317	-0.281307	-0.198507	-0.113396	-0.0983221	0.0524996	-0.534896	-0.259655	-0.406681	-0.0859097	0.0741484	0.158887	-0.141886	-0.305421	0.0526163	-0.279881	0.176611	0.107046
Metabolism	STARCH_AND_SUCROSE_METABOLISM	-0.130406	0.373308	-0.128807	0.0794568	0.0908275	-0.0239715	-0.222819	0.0493473	-0.00551841	-0.257325	0.206263	-0.188492	0.0833337	-0.251649	-0.213049	-0.112069	-0.0954188	0.115904	0.0589692	0.00182798	0.229617	0.0915169	-0.147388	-0.215735	-0.302829	-0.027686	0.0694381	0.0118279	0.201681	0.295224	-0.00673784	-0.0149669	-0.122155	0.474093	0.203923	-0.0584192	-0.027269	0.1741	-0.0691497	-0.11816	-0.105905	-0.0706552	0.118541	-0.329093	0.369609	-0.0544011	-0.241625	0.199406
Metabolism	PENTOSE_AND_GLUCURONATE_INTERCONVERSIONS	0.00452587	0.376811	-0.0886659	-0.313523	-0.248823	-0.208344	-0.296854	0.284331	-0.190226	-0.268372	-0.182522	-0.0150626	0.266386	-0.256803	-0.256849	-0.381313	-0.262797	0.169072	0.148062	-0.246461	0.101106	-0.0245417	-0.125004	-0.193368	-0.187119	0.00763549	0.247147	0.359957	0.141759	0.432205	0.209695	-0.0515805	0.0658241	0.564851	-0.0672244	0.0489726	-0.331651	0.0573442	-0.0496211	-0.126996	0.0849652	0.0144648	0.128483	-0.474327	0.448811	0.0354647	-0.239217	0.341582
Metabolism	CITRATE_CYCLE_TCA_CYCLE	0.239018	0.299348	-0.441201	-0.421326	-0.435109	-0.0455792	-0.453669	-0.00303783	-0.377548	0.452556	-0.462725	-0.407846	0.521162	-0.0570082	-0.52934	-0.201601	0.212255	-0.332875	0.0255703	0.321925	0.305098	-0.0156677	0.518966	0.360295	-0.0667481	-0.0474213	0.513972	0.589514	-0.0295157	0.150534	0.337696	0.451767	-0.385925	-0.0995187	-0.313631	0.281792	-0.320286	-0.33899	-0.298359	-0.303695	-0.0807244	0.168207	0.0130852	0.313362	-0.0245947	0.234091	0.376744	-0.256724
Transport & epithelial transport	ABC_TRANSPORTERS	-0.206987	0.305464	-0.278935	-0.136299	-0.365383	-0.287046	-0.387787	-0.219738	0.253051	-0.347384	-0.255497	-0.00390684	-0.257888	-0.381386	-0.0940384	-0.00282911	-0.357999	-0.121027	-0.25848	-0.14225	-0.213712	-0.180367	0.0228946	-0.275469	-0.237519	-0.0820121	-0.147775	-0.40456	0.333457	-0.397032	-0.0075599	0.219569	0.0899687	-0.0312784	0.341887	-0.251839	0.0684332	-0.0241551	-0.137748	0.299026	-0.214497	0.166993	-0.0161786	-0.13458	-0.0174226	0.346205	-0.0681522	0.207256
Transport & epithelial transport	ALDOSTERONE_REGULATED_SODIUM_REABSORPTION	-0.0458842	-0.00190235	-0.376451	-0.226173	-0.0956429	-0.0895129	-0.345364	0.272275	-0.29954	0.0833805	-0.0193978	-0.281233	-0.307722	0.0131514	-0.12693	0.0906224	-0.213833	-0.0827471	-0.142251	-0.203703	0.0800688	-0.183788	0.263449	-0.0116909	-0.338602	0.104749	-0.159458	-0.373789	0.234716	-0.0681134	0.0766548	0.135487	-0.140879	-0.0696572	0.194259	-0.142327	-0.0160464	0.00053706	-0.261428	-0.0814264	-0.21018	0.252131	-0.265919	-0.101972	0.32759	0.249702	-0.196622	0.180413
[truncated: 65 more columns]

## Sheet: S1 Table. C
S1 Table. C GSVA scores of NPC patients based on Fges
Biological characteristic	Tag	NPC0001PT00079T00079	NPC0001PT00341T00341	NPC0001PT00071T00071	NPC0001PT00100T00100	NPC0001PT00452T00452	NPC0001PT00012T00012	NPC0001PT00260T00260	NPC0001PT00355T00355	NPC0001PT00236T00236	NPC0001PT00391T00391	NPC0001PT00414T00414	NPC0001PT00263T00263	NPC0001PT00027T00027	NPC0001PT00177T00177	NPC0001PT00044T00044	NPC0001PT00370T00370	NPC0001PT00069T00069	NPC0001PT00421T00421	NPC0001PT00422T00422	NPC0001PT00406T00406	NPC0002PT00037T00037	NPC0001PT00046T00046	NPC0001PT00305T00305	NPC0001PT00014T00014	NPC0001PT00264T00264	NPC0001PT00075T00075	NPC0001PT00450T00450	NPC0001PT00152T00152	NPC0001PT00178T00178	NPC0001PT00445T00445	NPC0001PT00192T00192	NPC0001PT00337T00337	NPC0001PT00070T00070	NPC0001PT00331T00331	NPC0001PT00431T00431	NPC0001PT00048T00048	NPC0001PT00099T00099	NPC0001PT00056T00056	NPC0001PT00336T00336	NPC0001PT00289T00289	NPC0001PT00396T00396	NPC0001PT00065T00065	NPC0001PT00388T00388	NPC0001PT00096T00096	NPC0001PT00349T00349	NPC0001PT00233T00233	NPC0001PT00294T00294	NPC0001PT00001T00001
Malignant cell properties	Tumor proliferation rate	0.433349	0.376828	0.490585	0.559569	0.419121	0.534191	-0.0547666	0.567481	0.229326	0.600333	-0.640056	-0.66571	0.705161	0.41277	0.243509	0.0613981	0.464946	-0.27635	0.618637	-0.464614	0.591901	0.655412	0.471907	0.690236	-0.124393	0.572856	0.597482	0.0569763	-0.366929	0.533038	0.245839	0.386187	-0.135454	-0.442923	-0.840048	0.55869	-0.851539	-0.0726812	-0.0482767	0.271644	-0.00223712	-0.622377	-0.207106	0.126531	0.442338	-0.521341	0.0258544	-0.870039
Anti-tumor immune infiltrate	B cells	-0.619123	-0.587184	-0.471176	-0.505806	-0.605595	-0.500124	-0.566191	0.0973789	-0.137318	-0.179703	-0.621329	-0.0743613	-0.508543	-0.540353	0.0815362	-0.354324	-0.065004	-0.380964	-0.559148	0.704687	-0.22074	-0.6687	0.384424	-0.561607	0.657056	-0.575533	0.37471	0.315609	-0.520821	-0.514599	0.726521	-0.414932	-0.687934	0.2738	-0.0948905	-0.560242	-0.366836	-0.516754	0.027082	-0.279542	-0.574158	0.311775	-0.358832	-0.581578	-0.220508	0.473097	0.549755	0.0332788
Anti-tumor immune infiltrate	T cells	-0.423401	-0.599896	-0.809006	-0.928098	-0.916446	-0.372322	-0.839857	-0.0466728	-0.375907	-0.0376514	-0.930378	0.035039	-0.716692	-0.906328	0.213254	0.432742	0.00493448	-0.0250871	-0.717781	0.457041	-0.469507	-0.634144	0.532012	-0.633148	0.691255	-0.57157	0.595305	0.634634	0.277361	-0.271051	0.726986	0.102961	-0.688588	0.257819	0.727051	-0.67478	0.0719439	-0.850224	0.252726	0.54138	-0.541561	0.839235	0.497999	-0.362705	-0.384765	0.837121	0.804653	0.236603
Anti-tumor immune infiltrate	Th1 signature	-0.453023	-0.747805	-0.746745	-0.820217	-0.795962	-0.317995	-0.822042	-0.0739282	-0.179945	0.00327556	-0.77673	0.150446	-0.580314	-0.758894	0.468978	0.414866	0.518409	-0.0769135	-0.568745	0.692404	-0.41986	-0.475369	0.69007	-0.642069	0.538864	-0.603471	0.36635	0.546973	0.0535285	-0.454615	0.704868	0.290845	-0.604823	0.541886	0.712677	-0.465136	0.56218	-0.810142	0.0142589	0.614333	-0.477479	0.754636	0.395553	-0.346961	-0.533438	0.799459	0.528802	0.0963552
Anti-tumor immune infiltrate	Co-stimulatory receptors	-0.411727	-0.595381	-0.494645	-0.809196	-0.730285	0.0435756	-0.731874	0.450042	-0.031925	-0.192048	-0.857419	0.529321	-0.696432	-0.767763	0.546352	0.74512	0.269794	-0.334468	-0.528753	0.60127	-0.522866	-0.407877	0.423938	-0.496459	0.635267	-0.680791	0.548375	0.665143	0.375668	-0.283015	0.763713	0.610523	-0.816244	-0.0823786	0.59903	-0.223372	0.582519	-0.845433	0.593964	0.397301	-0.212793	0.682947	0.502635	0.491669	-0.662217	0.52528	0.599706	0.262474
Anti-tumor immune infiltrate	NK cells	0.138786	-0.558903	-0.486488	-0.63786	-0.696424	-0.476786	-0.634932	0.18867	-0.136489	0.0340245	-0.641983	-0.0542973	-0.190149	-0.6274	0.279391	-0.357333	0.25848	-0.398539	-0.545282	0.69848	-0.455809	-0.500732	0.66468	-0.533199	0.215116	-0.452444	0.657745	0.631225	-0.0157141	-0.280245	0.578008	0.0248255	-0.557151	-0.0385302	0.75784	-0.228823	0.190572	-0.637464	0.336791	0.660382	-0.350972	0.718343	0.377638	0.0931473	-0.367338	0.734656	0.493214	0.0626357
Anti-tumor immune infiltrate	MHCII	0.655167	-0.570233	-0.141856	-0.820658	-0.862622	-0.717538	-0.203683	0.08315	0.0390287	-0.653159	-0.829449	0.233873	0.13215	-0.597863	-0.498183	-0.31956	0.455219	-0.0207051	-0.592291	-0.0666184	-0.72209	-0.58231	0.815309	-0.319326	-0.344539	-0.876514	0.346915	0.535686	-0.549392	0.15566	-0.401237	0.468179	-0.708575	-0.592532	0.763772	0.688962	-0.123091	-0.803162	0.483831	0.112287	0.0486281	0.757726	0.311388	0.00924697	-0.805316	0.825634	0.00340023	-0.0795737
Anti-tumor immune infiltrate	Effector cells	0.286438	-0.461017	-0.720282	-0.820668	-0.883548	-0.578522	-0.840951	0.180959	-0.395187	0.325162	-0.893004	-0.121304	-0.12541	-0.733277	0.105683	0.226413	0.298227	-0.0974059	-0.60681	0.681956	-0.457844	-0.499665	0.655723	-0.563745	0.547376	-0.463775	0.630365	0.81172	0.473917	-0.376202	0.410121	0.495583	-0.4919	0.280524	0.834156	-0.190509	0.145209	-0.75437	0.153449	0.79948	-0.268245	0.831892	0.709659	0.509112	-0.65705	0.925002	0.70771	0.301809
Anti-tumor immune infiltrate	MHCI	0.00688142	-0.378079	-0.752167	-0.617205	-0.615022	-0.70155	-0.840367	-0.6188	-0.0499617	-0.522125	-0.581332	-0.495808	-0.268229	0.308484	-0.0825559	0.524868	0.328614	0.598743	-0.490952	0.534694	-0.677088	0.774487	0.342932	-0.662317	0.373442	-0.397822	0.31801	0.623143	0.0411783	-0.353833	0.571215	0.790082	-0.153872	-0.366442	0.875731	0.180362	0.527156	-0.874753	0.264451	0.731432	-0.0809859	0.808426	0.14175	0.665485	-0.661116	0.65293	0.270996	0.533024
Anti-tumor immune infiltrate	M1 signature	-0.516925	-0.573358	0.264241	0.0107334	-0.661488	-0.157323	-0.587558	-0.254076	0.553354	-0.365665	0.066036	-0.41366	-0.281678	0.117107	0.0570756	0.318123	0.327536	-0.145536	-0.0266628	0.164763	-0.249392	-0.0159882	0.348753	-0.619971	-0.233314	-0.488856	-0.25215	0.19626	-0.0992533	-0.447258	0.627162	-0.100468	-0.684578	-0.0647049	0.786426	-0.368044	0.635942	0.0523039	0.160312	-0.0372734	-0.302837	0.609112	0.227229	0.615567	-0.246929	0.631075	-0.0563053	-0.150031
Anti-tumor immune infiltrate	Effector cell traffic	0.671009	0.114065	-0.60152	-0.803193	-0.609612	-0.429219	-0.706264	-0.0462092	0.0811909	0.34447	-0.653468	-0.409171	0.117414	-0.213459	0.0223503	0.595396	0.623909	0.457763	-0.411868	0.607422	-0.607973	0.345594	0.603825	-0.540801	0.0849558	-0.498097	0.338967	0.569725	0.54129	-0.449517	-0.202729	0.47996	0.0868099	0.190096	0.800529	-0.364661	0.709819	-0.647173	0.244085	0.667785	-0.0402223	0.746335	0.641808	0.541026	-0.6212	0.820359	0.704097	0.619844
Anti-tumor immune infiltrate	Co-stimulatory ligands	0.170927	-0.108029	-0.475686	-0.40522	-0.340828	0.519721	-0.375209	0.876729	0.388007	-0.196009	-0.389434	0.119335	-0.167594	0.0841322	0.127962	0.589778	-0.0262836	-0.235042	0.10109	0.0403966	-0.482402	0.576641	0.630769	-0.279078	0.289233	0.0874812	0.228609	0.38826	0.317073	0.441122	0.415747	0.180869	-0.597589	-0.0420865	0.456498	-0.0642075	0.690618	-0.370906	0.80265	0.234077	0.014822	0.589496	0.390771	0.553482	-0.413349	0.418481	0.532525	0.205193
Anti-tumor immune infiltrate	Antitumor cytokines	0.0572289	-0.15456	-0.244728	-0.0209222	-0.752806	-0.051428	-0.677913	-0.0593211	0.543794	-0.149882	-0.425695	0.0629794	-0.513168	0.524834	-0.206684	0.474115	0.629898	0.131473	0.447236	0.40187	-0.657086	0.603463	0.0560888	-0.758726	0.454547	-0.454537	0.00645742	0.546522	0.51596	-0.151402	0.203368	0.398548	-0.476866	0.341988	0.862636	-0.460346	0.580126	-0.191169	0.59703	0.0527397	-0.27397	0.555016	0.330245	0.217527	-0.640324	0.453835	0.264792	-0.0512293
Pro-tumor immune infiltrate	Checkpoint molecules	0.00815947	-0.330332	-0.644904	-0.810202	-0.8642	-0.488793	-0.745469	-0.229092	0.344928	-0.530335	-0.789648	0.406405	-0.357089	-0.541841	0.291441	0.274422	0.324292	-0.168346	-0.538541	0.562798	-0.529507	0.123709	0.605548	-0.60758	0.301503	-0.465308	0.670373	0.756229	0.609684	-0.256496	0.762906	0.404949	-0.484596	-0.183605	0.764206	-0.654753	0.682105	-0.812152	0.270132	0.647102	-0.508235	0.733525	0.536261	0.201326	-0.559696	0.728739	0.65004	0.0933814
Pro-tumor immune infiltrate	Treg	-0.6766	-0.556191	-0.637611	-0.689917	-0.837458	0.349457	-0.455491	0.331396	0.350097	0.117931	-0.760691	0.687329	-0.773816	-0.68089	0.601963	0.723151	0.169673	-0.256354	-0.443362	0.427501	-0.00674073	-0.417998	0.477058	-0.634237	0.403392	-0.58766	-0.464546	0.432232	-0.0551975	-0.351001	0.432296	0.290863	-0.701346	0.55314	-0.330006	-0.574236	0.807111	-0.652376	0.642191	0.18837	-0.508072	0.430429	0.592725	-0.534012	-0.374205	0.497292	0.421617	0.318071
Pro-tumor immune infiltrate	Treg and Th2 traffic	-0.172601	-0.62745	-0.423266	-0.563225	-0.617617	0.603702	-0.606963	0.534351	0.407417	-0.0927532	-0.503739	0.106578	-0.737477	-0.577395	0.654166	0.732002	-0.240341	-0.0675113	-0.380286	0.0143461	-0.209663	-0.585922	0.104293	-0.410956	0.51277	-0.583682	-0.551698	0.340889	-0.641263	-0.378229	0.451738	0.00114249	-0.737038	0.118562	0.0859245	-0.584206	0.161703	-0.411533	0.472749	0.386515	0.0808525	0.545689	0.526038	-0.228606	-0.145191	0.510909	-0.204966	0.38219
Pro-tumor immune infiltrate	Neutrophil signature	-0.419578	-0.302364	0.096496	0.283493	-0.417037	0.0461538	-0.138831	-0.0582854	0.479927	-0.17264	0.354207	-0.0763975	0.153514	0.596289	-0.447554	0.0514818	-0.1861	-0.182218	0.22562	0.191841	0.00702019	0.302047	0.00610447	-0.0980717	0.142475	0.282314	-0.109061	0.221645	0.0146796	0.165893	-0.01356	-0.555302	0.0384728	0.21141	0.24742	-0.344658	0.302328	0.107195	-0.349347	-0.0557747	-0.309914	-0.11441	-0.0546133	-0.354306	0.351789	-0.0186606	-0.226464	0.192386
Pro-tumor immune infiltrate	Granulocyte traffic	-0.19683	-0.0165527	-0.24402	0.702013	-0.486194	-0.216864	0.224906	0.00145395	0.517159	-0.377389	0.386531	-0.096469	-0.523481	0.656775	-0.233726	0.132004	0.18599	-0.418098	0.325418	0.115064	0.385765	0.099277	-0.0155876	-0.25084	0.130258	-0.223317	-0.0647261	0.188019	0.209494	0.143821	0.0373419	-0.239575	-0.288201	-0.304092	-0.0276406	-0.357175	-0.135518	0.504934	-0.555494	-0.199897	-0.211218	0.290774	0.159999	0.0425579	0.15167	-0.160042	0.161807	0.0377709
Pro-tumor immune infiltrate	Immune Suppression by Myeloid Cells	0.121523	-0.559389	-0.386504	-0.62812	-0.597597	-0.563048	-0.409184	0.0873621	0.66069	-0.386687	-0.728702	-0.0533566	-0.0681317	-0.1997	-0.0992303	0.441125	0.591048	-0.529933	-0.363861	0.593957	-0.0781562	0.175216	0.670208	-0.523919	0.590615	-0.449584	0.56426	0.725516	0.0897741	-0.556763	0.595794	0.409904	-0.64031	-0.00426029	0.673737	-0.234837	0.599188	-0.392491	0.49014	0.638616	-0.317221	0.513984	-0.00489261	0.62864	-0.627723	0.610741	0.783621	-0.209564
Pro-tumor immune infiltrate	Myeloid cells traffic	-0.0747462	-0.273325	-0.259767	-0.416257	-0.432931	-0.418765	-0.386648	0.0199411	0.295949	-0.229012	-0.164136	-0.405349	-0.253504	-0.0655592	0.204201	0.360326	0.027585	-0.107277	-0.484236	0.162027	-0.27063	0.105394	0.544618	-0.427881	-0.051908	-0.335822	0.329087	0.355963	0.207212	-0.374989	0.543484	-0.285519	-0.44691	-0.414251	0.581707	-0.502799	0.479621	-0.117896	0.0664772	0.419615	-0.341602	0.700956	0.313508	0.297761	-0.472742	0.437162	0.404047	-0.505243
Pro-tumor immune infiltrate	Tumor-associated Macrophages	-0.152956	0.0662802	-0.00885175	-0.733425	-0.709707	-0.32871	-0.612887	0.100665	0.754044	-0.651947	-0.638181	-0.438723	0.466775	0.224891	-0.073641	-0.0886909	0.385482	0.424448	-0.213625	0.0352863	0.161559	0.724084	0.70399	-0.578389	-0.171631	-0.354272	0.591348	0.568025	0.513293	-0.577782	-0.0935105	-0.101381	-0.2557	-0.298196	0.74491	-0.54857	0.867396	-0.590748	0.723612	0.680532	0.347858	0.687233	0.319588	0.423115	-0.565117	0.720902	0.755772	-0.0623626
Pro-tumor immune infiltrate	Macrophage and DC traffic	0.0182446	-0.227301	-0.0940314	-0.637133	-0.711519	-0.120477	-0.605615	0.11517	0.592483	-0.491483	-0.50883	-0.363762	-0.318523	0.122695	-0.242485	0.34712	0.125774	0.510196	-0.190588	-0.0796534	-0.317741	0.380722	0.703675	-0.651456	-0.391842	-0.436844	0.405946	0.386947	0.382755	-0.468268	0.454978	0.217522	-0.446906	0.0251373	0.591929	-0.402806	0.701907	-0.381829	0.629354	0.697267	-0.181981	0.577949	0.313439	0.545756	-0.316738	0.655499	0.545409	0.498396
Pro-tumor immune infiltrate	Th2 signature	-0.084288	-0.413961	-0.104578	-0.466208	-0.630956	0.104267	-0.425058	0.117832	0.459154	-0.464963	-0.617978	0.107343	-0.0171098	-0.0759896	0.287873	-0.0513319	0.237483	0.107863	-0.13601	0.0339981	0.0193209	-0.131793	0.0512626	-0.452354	0.631668	-0.361596	-0.229845	0.279364	-0.075972	-0.444898	0.467416	0.66487	-0.641942	-0.00147743	0.572353	-0.56159	0.559339	-0.533894	0.0893537	0.411476	0.207409	0.575449	0.510777	0.32185	-0.346575	0.237405	0.526006	0.0451755
Pro-tumor immune infiltrate	Protumor cytokines	0.298788	0.197778	-0.386259	-0.0469577	-0.12539	-0.376172	-0.130419	0.453685	0.38655	-0.487204	0.226301	-0.481471	-0.000436789	-0.217571	0.0915855	0.328547	0.277731	0.180232	-0.297895	0.383149	-0.0465675	0.635972	0.601473	-0.421095	-0.145806	-0.0542946	0.0669729	0.311647	0.59351	-0.377784	0.25847	-0.192131	-0.0849575	-0.458794	0.326019	-0.200075	0.554578	0.00075661	0.293875	0.522395	0.0456395	0.435155	0.154452	0.131432	-0.411058	0.105631	0.158803	0.163376
Angiogenesis Fibrosis	Cancer-associated fibroblasts	-0.393095	-0.243308	-0.141969	-0.466865	0.635232	-0.394808	0.225941	0.320657	-0.38475	-0.301039	0.801485	-0.398989	-0.404515	-0.471629	0.554767	0.812953	-0.449217	0.799345	-0.18113	-0.00851047	0.722086	0.757089	0.739601	0.5618	-0.617605	0.45237	0.298504	-0.010615	-0.24259	0.383605	-0.431455	0.513457	0.534361	-0.380614	0.782661	0.26351	0.596397	0.266961	0.554042	0.799387	-0.253885	0.599794	0.349495	0.349469	-0.371424	0.246123	-0.588579	0.735675
Angiogenesis Fibrosis	Matrix	0.190741	0.547299	-0.249812	-0.210265	0.580842	-0.408955	0.256253	-0.175403	0.153802	-0.499164	0.764731	-0.348441	0.0151542	-0.132147	0.319957	0.546608	-0.0799013	0.645398	-0.191158	-0.0696726	0.427391	0.798211	0.589365	0.431018	-0.528857	0.282771	0.26252	-0.0498912	0.609973	0.456302	0.0715651	0.150859	0.717322	-0.498356	0.598563	-0.0774335	0.586854	0.235581	0.337526	0.59026	0.157769	0.309369	0.0968023	0.617477	-0.27752	0.132292	0.113697	0.666567
Angiogenesis Fibrosis	Matrix remodeling	0.220413	0.127717	0.0607021	-0.291179	0.39015	-0.334236	0.29931	0.478207	-0.0042828	-0.492617	0.556054	-0.371595	-0.408704	-0.206134	0.429232	0.658783	0.199893	0.397334	-0.052959	0.415901	0.571061	0.743699	0.633741	0.193046	-0.091877	-0.220681	-0.225997	-0.0570638	0.198046	0.20849	0.179571	0.38816	0.056675	-0.324933	0.653737	0.122646	0.444984	0.437843	-0.0283032	0.587036	-0.210312	0.57733	0.454361	0.343628	-0.348011	-0.109129	-0.30706	0.595015
Angiogenesis Fibrosis	Angiogenesis	-0.246631	-0.134102	-0.212289	-0.465608	0.367698	-0.529355	-0.268315	0.143434	-0.28471	-0.724865	0.762004	-0.581515	-0.668071	0.13714	0.490775	0.611957	0.056155	0.239258	0.0452322	-0.276707	0.16224	0.633821	0.54277	0.259592	-0.584066	0.166246	0.348782	-0.497736	0.369767	0.384702	-0.180085	0.395143	-0.0307743	-0.439133	0.363584	-0.358081	0.367344	0.0491428	0.53136	0.598932	-0.100006	0.29565	0.318676	-0.0878437	-0.319129	0.292374	-0.473697	0.169558
Angiogenesis Fibrosis	Endothelium	-0.739952	-0.201237	-0.639137	-0.808916	0.32585	-0.756635	-0.684143	-0.0113622	-0.221032	-0.746729	0.818055	-0.693398	-0.619827	0.267861	0.461982	0.545157	-0.507263	0.30716	-0.0531553	-0.463307	0.208876	0.634359	0.70395	-0.18566	-0.763592	0.121602	0.780342	-0.321639	0.68107	-0.00823571	0.0496459	0.448485	-0.0362845	-0.470995	0.543964	-0.704045	0.567462	-0.546701	0.736745	0.896482	-0.618574	0.264765	0.353028	-0.285611	-0.2565	0.613629	-0.562677	0.178922
[truncated: 65 more columns]

## Sheet: S1 Table. D
S1 Table. D TLS functional genes
B cells markers	Chemokines and their receptors	T cells markers	Others
MS4A1	CXCR5	CD5	PTGDS
CD19	CCR7	CD3D	CD52
CD79A	CCL21	CD4	APOE
FCRL5	CXCL12	CD8B	DERL3
XBP1	CXCL13	CD8A	PIM2
SSR4	CCL19	IL7R	ICAM1
MZB1			VCAM1
			MAdCAM1
			C7
			C1QA
			CXCL12
			LUM
			LTB

## Sheet: S1 Table. E
S1 Table. E GSVA scores of NPC patients based on TLS gene sets.
Tag	NPC0001PT00079T00079	NPC0001PT00341T00341	NPC0001PT00071T00071	NPC0001PT00100T00100	NPC0001PT00452T00452	NPC0001PT00012T00012	NPC0001PT00260T00260	NPC0001PT00355T00355	NPC0001PT00236T00236	NPC0001PT00391T00391	NPC0001PT00414T00414	NPC0001PT00263T00263	NPC0001PT00027T00027	NPC0001PT00177T00177	NPC0001PT00044T00044	NPC0001PT00370T00370	NPC0001PT00069T00069	NPC0001PT00421T00421	NPC0001PT00422T00422	NPC0001PT00406T00406	NPC0002PT00037T00037	NPC0001PT00046T00046	NPC0001PT00305T00305	NPC0001PT00014T00014	NPC0001PT00264T00264	NPC0001PT00075T00075	NPC0001PT00450T00450	NPC0001PT00152T00152	NPC0001PT00178T00178	NPC0001PT00445T00445	NPC0001PT00192T00192	NPC0001PT00337T00337	NPC0001PT00070T00070	NPC0001PT00331T00331	NPC0001PT00431T00431	NPC0001PT00048T00048	NPC0001PT00099T00099	NPC0001PT00056T00056	NPC0001PT00336T00336	NPC0001PT00289T00289	NPC0001PT00396T00396	NPC0001PT00065T00065	NPC0001PT00388T00388	NPC0001PT00096T00096	NPC0001PT00349T00349	NPC0001PT00233T00233	NPC0001PT00294T00294	NPC0001PT00001T00001	NPC0001PT00306T00306
B cells markers	-0.606338	-0.682284	-0.594801	-0.485749	-0.727601	-0.587628	-0.705585	0.124134	-0.465722	-0.459256	-0.72105	-0.125586	-0.522602	-0.630623	0.481032	-0.126037	0.290177	0.0275492	-0.455322	0.822671	0.00281935	-0.762511	0.73155	-0.709399	0.641279	-0.651105	0.469837	0.477715	-0.504208	-0.400929	0.814651	-0.351134	-0.764874	0.372694	-0.376197	-0.68473	-0.338779	-0.638211	0.0286496	-0.0741324	-0.714352	0.301256	-0.181957	-0.660226	-0.363615	0.525022	-0.250792	0.152535	-0.150881
Chemokines and their receptors	0.153519	-0.589021	-0.105169	-0.607181	-0.353181	-0.397594	-0.529314	0.180654	0.317061	-0.00485115	-0.424097	-0.562484	-0.500264	-0.563092	0.555431	0.0501521	-0.27419	-0.0185997	-0.57497	-0.0703209	-0.362756	-0.349828	0.160833	-0.23749	0.181937	-0.603201	0.288203	0.477799	0.229973	-0.430165	0.43535	0.154123	-0.664193	-0.165126	0.80966	-0.342003	-0.158429	-0.616884	0.173705	0.325068	-0.307231	0.635637	-0.050857	-0.241266	-0.237001	0.318405	0.650411	-0.0956566	-0.190124
T cells markers	-0.331866	-0.528168	-0.630333	-0.917741	-0.881712	-0.344784	-0.813218	-0.131258	-0.318222	-0.041544	-0.904888	-0.0172072	-0.692978	-0.827427	0.0054314	0.225474	-0.473507	0.375341	-0.703014	0.451677	-0.469713	-0.513862	0.583275	-0.497948	0.590186	-0.643913	0.697344	0.612105	0.254503	-0.16496	0.513316	-0.0968659	-0.65807	-0.192753	0.787512	-0.663543	0.256746	-0.776537	-0.00140968	0.581263	-0.304755	0.833621	0.578563	0.286808	-0.341039	0.831423	0.781003	0.127503	-0.18019
others	-0.431176	-0.627456	-0.397744	-0.651362	-0.62053	-0.444128	-0.656334	0.485489	-0.265725	-0.171823	-0.355904	-0.532736	-0.24247	-0.537389	0.24745	-0.0578107	-0.138465	0.493844	-0.392674	0.397799	-0.263676	0.0602645	0.651837	-0.130954	-0.309246	-0.617835	0.582531	0.533829	0.0340722	-0.294977	0.567136	-0.00509986	-0.528011	-0.0774887	0.663759	-0.482772	0.262193	-0.620171	0.626118	0.565532	-0.213423	0.64617	0.333106	-0.0857479	-0.498489	0.59032	0.0986834	0.428582	-0.18031
[truncated: 64 more columns]
